# Supplementary material for: Dissecting the heterogeneity of the alternative polyadenylation profiles in triple-negative breast cancers
Source: Theranostics. 2020 Aug 21;10(23):10531–47. doi: 10.7150/thno.40944 (PMC7482814; doi:10.7150/thno.40944)
Supplement: Supplementary file 2 — Supplementary tables. [file thnov10p10531s2.xlsx]

## Sheet: Table S1
Table S1. Correlation between protein level and alternative polyadenylation events across the Cancer Genome Atlas (TCGA) breast cancer subjects.
Protein	Gene	Correlation coefficient	p-value	FDR
14-3-3_epsilon	YWHAE	0.113859	0.000735242	0.00702552
4E-BP1	EIF4EBP1	-0.0185991	0.58271	0.751612
4E-BP1_pS65	EIF4EBP1	-0.11071	0.00103714	0.00839138
4E-BP1_pT37	EIF4EBP1	-0.0679605	0.0444577	0.123648
53BP1	TP53BP1	-0.0922516	0.00628888	0.0302546
ACC_pS79	ACACA	-0.0421909	0.218602	0.370583
ACC1	ACACA	0.0176109	0.60772	0.778232
Akt	AKT1	-0.0103828	0.75894	0.860235
Akt_pS473	AKT1	-0.0658022	0.0515472	0.136946
Akt_pT308	AKT1	-0.0535704	0.1131	0.223686
AMPK_alpha	PRKAA1	-0.0119365	0.735247	0.849104
AMPK_pT172	PRKAA1	-0.00266325	0.93986	0.967024
AR	AR	0.0902245	0.0252531	0.0881383
ASNS	ASNS	0.074983	0.0279812	0.0939747
ATM	ATM	0.105235	0.0105326	0.0468699
Bak	BAK1	-0.0340333	0.318255	0.488357
Bax	BAX	0.030437	0.368514	0.537668
Bcl-2	BCL2	0.0848553	0.0489519	0.132022
Bcl-xL	BCL2L1	0.0618799	0.0674717	0.148271
beta-Catenin	CTNNB1	-0.143137	2.11541e-05	0.000376542
Bid	BID	0.0640193	0.0595307	0.141286
Bim	BCL2L11	0.134916	0.000239491	0.00304496
c-Jun_pS73	JUN	-0.0768545	0.0555974	0.139385
c-Kit	KIT	0.116089	0.0192921	0.0715416
c-Myc	MYC	-0.0250317	0.461406	0.636668
C-Raf	RAF1	-0.099469	0.00320748	0.0178416
C-Raf_pS338	RAF1	-0.0273171	0.419373	0.592447
Caspase-7_cleavedD198	CASP7	0.0831429	0.0150247	0.0594309
Caveolin-1	CAV1	-0.0619711	0.0722902	0.153186
CD31	PECAM1	0.0307978	0.362862	0.533797
CD49b	ITGA2	-0.0250722	0.565769	0.740492
Chk2	CHEK2	0.069913	0.0922568	0.19095
Chk2_pT68	CHEK2	0.0241086	0.561952	0.740492
Claudin-7	CLDN7	-0.0121284	0.72107	0.844411
Collagen_VI	COL6A1	0.014727	0.663539	0.830337
Cyclin_B1	CCNB1	-0.10778	0.00149104	0.0102079
Cyclin_D1	CCND1	0.0636182	0.061599	0.142398
DJ-1	PARK7	0.0382128	0.258563	0.422241
Dvl3	DVL3	0.160583	2.21097e-06	7.87106e-05
E-Cadherin	CDH1	0.03849	0.261194	0.422659
eEF2	EEF2	0.113651	0.000751986	0.00702552
eEF2K	EEF2K	-0.0657417	0.0587902	0.141286
eIF4E	EIF4E	0.0651346	0.0552191	0.139385
ER-alpha	ESR1	0.0187376	0.636376	0.809106
ER-alpha_pS118	ESR1	0.0547878	0.16658	0.30104
ERK2	MAPK1	0.0654164	0.0541718	0.139385
Fibronectin	FN1	-0.00119291	0.972461	0.989131
GAB2	GAB2	0.068984	0.118642	0.232068
GATA3	GATA3	-0.0226286	0.511497	0.689746
GSK3-alpha-beta	GSK3A	0.0748385	0.0270252	0.0925092
GSK3-alpha-beta_pS21_S9	GSK3A	-0.0949756	0.00497677	0.0260549
HER2	ERBB2	-0.105047	0.00187268	0.0123458
HER2_pY1248	ERBB2	-0.126582	0.000175471	0.0024026
HER3	ERBB3	0.0298567	0.389736	0.564009
HER3_pY1289	ERBB3	0.0100761	0.771656	0.860235
HSP70	HSPA1A	0.025031	0.460903	0.636668
IGFBP2	IGFBP2	0.0714452	0.0357556	0.106075
INPP4B	INPP4B	0.0431352	0.273633	0.438799
IRS1	IRS1	0.216018	8.36356e-09	3.72178e-07
JNK_pT183_pT185	MAPK8	0.00724731	0.838838	0.904928
JNK2	MAPK9	-0.00878651	0.803188	0.887997
Ku80	XRCC5	-0.0121249	0.72007	0.844411
LKB1	STK11	-0.0212582	0.647153	0.816973
MAPK_pT202_Y204	MAPK1	-0.104909	0.0019807	0.0125916
MEK1	MAP2K1	-0.102006	0.00253419	0.0145511
MEK1_pS217_S221	MAP2K1	0.0431933	0.202057	0.356101
MIG-6	ERRFI1	0.0288399	0.406657	0.57908
Mre11	MRE11A	-0.0579075	0.135179	0.25873
NF-kB-p65_pS536	NFKB1	-0.0844855	0.0124692	0.0517286
NF2	NF2	0.139761	9.98185e-05	0.00148064
Notch1	NOTCH1	-0.0822856	0.0293736	0.0950638
P-Cadherin	CDH3	-0.0141819	0.710593	0.844411
p27	CDKN1B	0.063662	0.0615704	0.142398
p27_pT157	CDKN1B	0.145064	1.88588e-05	0.000372984
p38_MAPK	MAPK14	0.0722789	0.0331373	0.100904
p38_pT180_Y182	MAPK14	0.00411037	0.903695	0.935219
p53	TP53	-0.0144623	0.671733	0.830337
p70S6K	RPS6KB1	0.123443	0.00027794	0.00329823
p70S6K_pT389	RPS6KB1	0.00435714	0.898296	0.935219
p90RSK_pT359_S363	RPS6KA1	-0.0817604	0.015559	0.0602064
PAI-1	SERPINE1	0.0663747	0.057145	0.141275
Paxillin	PXN	-0.00522413	0.877923	0.93018
PCNA	PCNA	0.0855714	0.0112861	0.048998
PDK1_pS241	PDK1	-0.107798	0.0183975	0.0696755
Pea-15	PEA15	0.0627293	0.0634827	0.144855
PKC-delta_pS664	PRKCD	0.041948	0.214857	0.370205
PTEN	PTEN	-0.0952497	0.00523346	0.0266159
Rad50	RAD50	-0.00609626	0.858889	0.915462
Rad51	RAD51	0.139537	0.00112595	0.00845374
Rb_pS807_S811	RB1	-0.116777	0.000789385	0.00702552
Shc_pY317	SHC1	0.0324485	0.337423	0.504717
Smad1	SMAD1	-0.0645806	0.059382	0.141286
Smad3	SMAD3	0.210201	5.62387e-09	3.33683e-07
Smad4	SMAD4	0.0490494	0.151382	0.277794
Src	SRC	0.0435247	0.206521	0.3604
Src_pY416	SRC	-0.0719162	0.0367172	0.107142
Src_pY527	SRC	-0.0399172	0.246699	0.408734
STAT3_pY705	STAT3	-0.013247	0.695404	0.836365
STAT5-alpha	STAT5A	-0.113493	0.000956728	0.00810941
Stathmin	STMN1	0.152333	5.93563e-06	0.00017609
Syk	SYK	-0.0818891	0.0318677	0.0995167
Tuberin	TSC2	-0.0457614	0.176491	0.314154
VEGFR2	KDR	-0.0428642	0.228221	0.383239
YAP	YAP1	0.110957	0.00124364	0.00885471
YAP_pS127	YAP1	0.139882	4.54572e-05	0.000735579
YB-1	YBX1	-0.146317	1.37498e-05	0.000310744
YB-1_pS102	YBX1	0.0938561	0.00543492	0.0268727
4E-BP1_pT70	EIF4EBP1	-0.00702383	0.83564	0.904928
A-Raf_pS299	ARAF	0.0136517	0.691386	0.836365
Annexin_VII	ANXA7	0.0612963	0.0697825	0.151479
ARID1A	ARID1A	0.02004	0.560048	0.740492
Bad_pS112	BAD	0.0202164	0.550364	0.736578
Bap1 c-4	BAP1	-0.10197	0.00252887	0.0145511
ETS1	ETS1	0.00750791	0.82931	0.904928
eIF4G	EIF4G1	-0.0502496	0.137261	0.25992
FASN	FASN	-0.0697738	0.039065	0.112154
FoxM1	FOXM1	0.0155305	0.667809	0.830337
G6PD	G6PD	0.0499969	0.139932	0.262189
GAPDH	GAPDH	0.0492287	0.145437	0.269665
GSK3_pS9	GSK3A	-0.0786104	0.0201827	0.0733166
MYH11	MYH11	0.00797233	0.845106	0.906198
Myosin IIa pS1943	MYH9	-0.0134597	0.690763	0.836365
N-Ras	NRAS	0.0747352	0.0334457	0.100904
NDRG1_pT346-	NDRG1	0.0347099	0.3076	0.476112
p21	CDKN1A	-0.0245456	0.471183	0.645159
p27_pT198	CDKN1B	0.0981228	0.00391005	0.0210906
p90RSK	RPS6KA1	-0.0356632	0.291993	0.459953
PDCD4	PDCD4	0.0760402	0.0244091	0.0868963
PDK1	PDK1	-0.0825792	0.0712625	0.152828
PEA15_pS116	PEA15	-0.0648427	0.0550545	0.139385
PRDX1	PRDX1	0.0621129	0.0661326	0.147145
Rab11	RAB11A	0.230075	5.4803e-12	4.87747e-10
Rab25	RAB25	0.054722	0.10615	0.213618
Raptor	RPTOR	0.0205816	0.580072	0.751612
RBM15	RBM15	0.00192254	0.955131	0.977088
Rictor	RICTOR	0.0456176	0.326842	0.493033
Rictor_pT1135	RICTOR	-0.0154844	0.739388	0.849104
TAZ	WWTR1	0.0699047	0.0429411	0.121326
Transglutaminase	TGM2	0.0578628	0.106809	0.213618
TFRC	TFRC	0.0367362	0.29104	0.459953
Tuberin_pT1462	TSC2	0.0354062	0.295764	0.461807
XBP1	XBP1	0.0390725	0.247996	0.408734
Acetyl-a-Tubulin (Lys40)	TUBA1B	0.0102757	0.761351	0.860235
p62 LCK ligand	SQSTM1	0.00708772	0.834073	0.904928
14-3-3_beta	YWHAB	0.0552654	0.102128	0.208952
14-3-3_zeta	YWHAZ	0.00464911	0.89071	0.935219
ACVRL1	ACVRL1	-0.0692089	0.0794908	0.166463
Annexin 1	ANXA1	0.013467	0.690605	0.836365
ENY2	ENY2	-0.158532	1.3966e-05	0.000310744
GCN5L2	KAT2A	0.0568676	0.121696	0.235455
ADAR1	ADAR	0.0124022	0.715516	0.844411
COPS5	COPS5	-0.121597	0.000309509	0.00344328
Caspase-8	CASP8	-0.0268005	0.451058	0.632191
ERCC-1	ERCC1	-0.0368587	0.324682	0.493033
MSH2	MSH2	0.0467375	0.167432	0.30104
PARP_Cleaved	PARP1	-0.119803	0.000380029	0.00397913
RB1	RB1	-0.113218	0.00113983	0.00845374
SETD2	SETD2	0.0418404	0.216299	0.370205
DIABLO	DIABLO	0.0728051	0.0312885	0.0994526
AXL	AXL	0.0128155	0.73629	0.849104
Myosin Iia	MYH9	0.0244048	0.506271	0.687911
SLC1A5	SLC1A5	0.0801721	0.0288761	0.0950638
BRD4	BRD4	0.0678597	0.0463979	0.127059
CDK1	CDK1	0.0102478	0.773245	0.860235
ARAF	ARAF	-0.0929238	0.00677207	0.0317218
cAbl	ABL1	-0.0322386	0.349848	0.518942
Caspase-3	CASP3	0.0634149	0.0642896	0.144855
COG3	COG3	0.029256	0.40106	0.575714
DUSP4	DUSP4	0.0886976	0.0143155	0.0579127
IGF1R	IGF1R	0.00467502	0.898904	0.935219
IRF1	IRF1	0.0848976	0.0124962	0.0517286
JAK2	JAK2	-0.132803	0.00233976	0.0143613
p16INK4A	CDKN2A	0.0106515	0.76969	0.860235
SHP2	PTPN11	-0.0939887	0.00743372	0.0339283
PARP1	PARP1	-0.369623	3.40567e-13	6.0621e-11
Abbrevations: FDR: false discovery rate.

## Sheet: Table S2
Table S2. Differential expression gene analysis of subtype-specific alternative polyadenylation co-expressed mRNAs.
	logFC	Average Expression	p-value	adjusted p-value
LAR subtype
ABCA12	3.5435	4.26703	3.34598e-43	1.13502e-38
SERHL2	2.22902	5.66551	1.22538e-32	4.6186e-29
SPINK8	3.77981	3.04674	5.40008e-37	4.12055e-33
RP11-206M11.7	4.00348	6.69451	2.02443e-36	1.14455e-32
MLIA subtype
FHL1	1.15069	6.25521	1.00679e-16	1.03492e-13
GYG2	0.776458	6.44037	5.79317e-07	1.06976e-05
TRHDE	0.504465	2.47511	8.34597e-10	4.21297e-08
ACACB	1.19816	6.02251	2.55549e-12	3.07402e-10
LIPE	1.10037	6.15139	6.48701e-13	9.91227e-11
SORBS1	0.956719	5.94702	2.38922e-10	1.40952e-08
MMD	1.19687	6.28009	6.14707e-15	2.31331e-12
GPAM	1.39249	5.77969	7.79111e-11	5.43305e-09
KCNIP2	0.487781	4.87639	2.76731e-10	1.60443e-08
ACVR1C	1.12992	4.90112	4.43632e-11	3.33926e-09
G0S2	1.33586	7.90268	4.30979e-12	4.77767e-10
PCK1	0.464761	3.991	4.6356e-09	1.77082e-07
AOC3	1.26169	6.33076	3.95674e-15	1.66502e-12
PPARG	1.03245	4.96932	4.89322e-16	3.94983e-13
KLB	0.821484	3.19968	9.49442e-10	4.65419e-08
ITGA7	0.496849	5.23274	9.09979e-14	2.0857e-11
SLC19A3	1.17599	4.40601	4.80694e-13	7.65545e-11
RBP4	0.874922	6.13863	1.49881e-09	6.78245e-08
GLYAT	1.29418	2.87807	1.95319e-09	8.51619e-08
TIMP4	1.40345	5.12347	7.64707e-11	5.34853e-09
PCOLCE2	0.791447	4.78486	3.59059e-11	2.85246e-09
AQP7	0.653769	6.07518	1.04152e-12	1.47826e-10
HEPACAM	0.318706	4.09502	1.88832e-08	6.03728e-07
PLIN1	1.83199	6.67005	3.50698e-13	5.91859e-11
GPD1	1.41938	5.28499	1.51759e-10	9.5333e-09
PLIN4	1.27002	6.40215	1.9913e-12	2.50182e-10
HSD17B13	0.919633	3.04254	3.51034e-08	1.03277e-06
AQPEP	0.390525	2.38007	2.71881e-09	1.10452e-07
LEP	2.28942	4.94102	4.49997e-13	7.30394e-11
LPL	1.39514	6.21455	6.99523e-10	3.63388e-08
PNPLA2	0.554314	7.03072	7.37996e-09	2.69476e-07
ADIPOQ	2.82793	5.31219	5.09308e-14	1.31651e-11
AQP7P2	0.85376	3.45954	5.92443e-08	1.61291e-06
TUSC5	0.937588	6.02818	1.5383e-11	1.40274e-09
CIDEC	1.3682	5.61652	2.11132e-11	1.83172e-09
ADH1A	0.633785	3.54281	1.34757e-13	2.78734e-11
ADIPOQ-AS1	0.499539	2.95631	3.93359e-15	1.66502e-12
TRHDE-AS1	0.364028	3.36527	1.99796e-09	8.68037e-08
BL subtype
PLEKHG4B	0.396166	5.3583	4.01574e-11	1.85196e-09
S subtype
SH3D19	-0.799907	6.44316	3.91871e-07	2.25382e-06
ITSN1	-0.385436	5.77812	4.52827e-05	0.000145077
RP11-215G15.4	-0.671149	7.33165	2.44412e-06	1.10931e-05
Abbrevations: BL: basal-like; LAR: luminal androgen receptor; MLIA: mesenchymal-like immune-activated; S: suppressed.

## Sheet: Table S3
Table S3. Clinical actionable genes and associated tandem 3'UTRs.
Ensembl Transcript ID	Ensembl Gene ID	Gene symbol
ENST00000004980	ENSG00000079387	SENP1
ENST00000053243	ENSG00000048462	TNFRSF17
ENST00000085219	ENSG00000012124	CD22
ENST00000196061	ENSG00000083444	PLOD1
ENST00000215832	ENSG00000100030	MAPK1
ENST00000216264	ENSG00000100422	CERK
ENST00000217244	ENSG00000101266	CSNK2A1
ENST00000218867	ENSG00000102683	SGCG
ENST00000220166	ENSG00000103811	CTSH
ENST00000222330	ENSG00000105723	GSK3A
ENST00000222381	ENSG00000005421	PON1
ENST00000222573	ENSG00000105855	ITGB8
ENST00000226230	ENSG00000109084	TMEM97
ENST00000229729	ENSG00000204385	SLC44A4
ENST00000230882	ENSG00000112964	GHR
ENST00000231004	ENSG00000113083	LOX
ENST00000233838	ENSG00000115486	GGCX
ENST00000233893	ENSG00000115541	HSPE1
ENST00000234071	ENSG00000115718	PROC
ENST00000235933	ENSG00000117281	CD160
ENST00000236671	ENSG00000117984	CTSD
ENST00000237937	ENSG00000107372	ZFAND5
ENST00000243776	ENSG00000123989	CHPF
ENST00000244709	ENSG00000124731	TREM1
ENST00000244766	ENSG00000124785	NRN1
ENST00000250111	ENSG00000129244	ATP1B2
ENST00000251595	ENSG00000188536	HBA2
ENST00000251808	ENSG00000083307	GRHL2
ENST00000251849	ENSG00000132155	RAF1
ENST00000252593	ENSG00000130303	BST2
ENST00000253727	ENSG00000131408	NR1H2
ENST00000254299	ENSG00000131979	GCH1
ENST00000254963	ENSG00000132622	HSPA12B
ENST00000255977	ENSG00000133606	MKRN1
ENST00000256216	ENSG00000133835	HSD17B4
ENST00000256443	ENSG00000134058	CDK7
ENST00000256759	ENSG00000134363	FST
ENST00000257261	ENSG00000134824	FADS2
ENST00000257904	ENSG00000135446	CDK4
ENST00000257963	ENSG00000135503	ACVR1B
ENST00000261458	ENSG00000054392	HHAT
ENST00000261601	ENSG00000101557	USP14
ENST00000261693	ENSG00000073060	SCARB1
ENST00000261826	ENSG00000089041	P2RX7
ENST00000261991	ENSG00000100784	RPS6KA5
ENST00000262018	ENSG00000108823	SGCA
ENST00000262052	ENSG00000110911	SLC11A2
ENST00000262160	ENSG00000175387	SMAD2
ENST00000262187	ENSG00000106615	RHEB
ENST00000262294	ENSG00000108395	TRIM37
ENST00000262345	ENSG00000081985	IL12RB2
ENST00000262865	ENSG00000101425	BPI
ENST00000263431	ENSG00000126583	PRKCG
ENST00000263851	ENSG00000104432	IL7
ENST00000263857	ENSG00000068654	POLR1A
ENST00000263980	ENSG00000090020	SLC9A1
ENST00000264012	ENSG00000062038	CDH3
ENST00000264246	ENSG00000121594	CD80
ENST00000264414	ENSG00000036257	CUL3
ENST00000264428	ENSG00000109738	GLRB
ENST00000264716	ENSG00000075426	FOSL2
ENST00000265724	ENSG00000085563	ABCB1
ENST00000266039	ENSG00000007402	CACNA2D2
ENST00000266088	ENSG00000100170	SLC5A1
ENST00000266560	ENSG00000139194	RBP5
ENST00000267082	ENSG00000139626	ITGB7
ENST00000267101	ENSG00000065361	ERBB3
ENST00000268603	ENSG00000140937	CDH11
ENST00000269141	ENSG00000170558	CDH2
ENST00000269159	ENSG00000141401	IMPA2
ENST00000270570	ENSG00000142494	SLC47A1
ENST00000272847	ENSG00000144407	PTH2R
ENST00000273482	ENSG00000144935	TRPC1
ENST00000274192	ENSG00000145545	SRD5A1
ENST00000274368	ENSG00000145708	CRHBP
ENST00000275525	ENSG00000146678	IGFBP1
ENST00000276393	ENSG00000120907	ADRA1A
ENST00000276602	ENSG00000147601	TERF1
ENST00000278060	ENSG00000148832	PAOX
ENST00000282077	ENSG00000152256	PDK1
ENST00000282908	ENSG00000152953	STK32B
ENST00000285599	ENSG00000013288	MAN2B2
ENST00000285879	ENSG00000155495	MAGEC1
ENST00000286479	ENSG00000156006	NAT2
ENST00000287239	ENSG00000156650	KAT6B
ENST00000288139	ENSG00000157388	CACNA1D
ENST00000288167	ENSG00000056736	IL17RB
ENST00000288319	ENSG00000157554	ERG
ENST00000291270	ENSG00000104936	DMPK
ENST00000292430	ENSG00000160886	LY6K
ENST00000293195	ENSG00000161513	FDXR
ENST00000294785	ENSG00000162736	NCSTN
ENST00000295709	ENSG00000163482	STK36
ENST00000296318	ENSG00000144730	IL17RD
ENST00000296402	ENSG00000145349	CAMK2D
ENST00000296456	ENSG00000164062	APEH
ENST00000296526	ENSG00000120251	GRIA2
ENST00000296545	ENSG00000164136	IL15
ENST00000296641	ENSG00000164220	F2RL2
ENST00000297494	ENSG00000164867	NOS3
ENST00000298925	ENSG00000165973	NELL1
ENST00000299697	ENSG00000166548	TK2
ENST00000300408	ENSG00000167085	PHB
ENST00000300880	ENSG00000105327	BBC3
ENST00000301258	ENSG00000167653	PSCA
ENST00000301455	ENSG00000167772	ANGPTL4
ENST00000302036	ENSG00000114026	OGG1
ENST00000302190	ENSG00000169439	SDC2
ENST00000302517	ENSG00000171604	CXXC5
ENST00000302640	ENSG00000150995	ITPR1
ENST00000303391	ENSG00000169057	MECP2
ENST00000303569	ENSG00000160741	CRTC2
ENST00000304758	ENSG00000126016	AMOT
ENST00000306534	ENSG00000154133	ROBO4
ENST00000306749	ENSG00000169710	FASN
ENST00000307179	ENSG00000138592	USP8
ENST00000307363	ENSG00000170266	GLB1
ENST00000308418	ENSG00000172922	RNASEH2C
ENST00000309170	ENSG00000174944	P2RY14
ENST00000310157	ENSG00000167755	KLK6
ENST00000310447	ENSG00000106144	CASP2
ENST00000312143	ENSG00000174600	CMKLR1
ENST00000312989	ENSG00000172531	PPP1CA
ENST00000313005	ENSG00000186318	BACE1
ENST00000313421	ENSG00000013725	CD6
ENST00000313432	ENSG00000174437	ATP2A2
ENST00000314028	ENSG00000141551	CSNK1D
ENST00000314392	ENSG00000136908	DPM2
ENST00000314888	ENSG00000137076	TLN1
ENST00000315711	ENSG00000091972	CD200
ENST00000315939	ENSG00000060237	WNK1
ENST00000316509	ENSG00000220205	VAMP2
ENST00000317508	ENSG00000052344	PRSS8
ENST00000318080	ENSG00000095321	CRAT
ENST00000318445	ENSG00000176463	SLCO3A1
ENST00000318522	ENSG00000143924	EML4
ENST00000319357	ENSG00000164543	STK17A
ENST00000319838	ENSG00000178623	GPR35
ENST00000320246	ENSG00000119408	NEK6
ENST00000320717	ENSG00000115419	GLS
ENST00000322635	ENSG00000148660	CAMK2G
ENST00000322945	ENSG00000103495	MAZ
ENST00000323825	ENSG00000143507	DUSP10
ENST00000324071	ENSG00000197408	CYP2B6
ENST00000325123	ENSG00000114812	VIPR1
ENST00000328703	ENSG00000143575	HAX1
ENST00000328827	ENSG00000177425	PAWR
ENST00000328963	ENSG00000089041	P2RX7
ENST00000329608	ENSG00000184371	CSF1
ENST00000330847	ENSG00000119508	NR4A3
ENST00000331163	ENSG00000100311	PDGFB
ENST00000331200	ENSG00000128951	DUT
ENST00000331320	ENSG00000182979	MTA1
ENST00000331968	ENSG00000184304	PRKD1
ENST00000332351	ENSG00000184937	WT1
ENST00000332811	ENSG00000183579	ZNRF3
ENST00000334475	ENSG00000124731	TREM1
ENST00000335606	ENSG00000242110	AMACR
ENST00000336180	ENSG00000106683	LIMK1
ENST00000338316	ENSG00000078295	ADCY2
ENST00000338415	ENSG00000115828	QPCT
ENST00000339511	ENSG00000114026	OGG1
ENST00000339570	ENSG00000073060	SCARB1
ENST00000339582	ENSG00000179603	GRM8
ENST00000340023	ENSG00000171049	FPR2
ENST00000340094	ENSG00000041982	TNC
ENST00000340635	ENSG00000113448	PDE4D
ENST00000341259	ENSG00000111252	SH2B3
ENST00000341458	ENSG00000101049	SGK2
ENST00000341491	ENSG00000162772	ATF3
ENST00000342203	ENSG00000117155	SSX2IP
ENST00000343526	ENSG00000122779	TRIM24
ENST00000344086	ENSG00000160712	IL6R
ENST00000345146	ENSG00000138413	IDH1
ENST00000345617	ENSG00000068024	HDAC4
ENST00000348956	ENSG00000166165	CKB
ENST00000349455	ENSG00000172116	CD8B
ENST00000351288	ENSG00000136699	SMPD4
ENST00000351625	ENSG00000074266	EED
ENST00000352140	ENSG00000081237	PTPRC
ENST00000352159	ENSG00000026103	FAS
ENST00000352178	ENSG00000160200	CBS
ENST00000352511	ENSG00000114739	ACVR2B
ENST00000354534	ENSG00000196876	SCN8A
ENST00000354650	ENSG00000010810	FYN
ENST00000354667	ENSG00000122566	HNRNPA2B1
ENST00000354940	ENSG00000198431	TXNRD1
ENST00000354960	ENSG00000138735	PDE5A
ENST00000355303	ENSG00000131620	ANO1
ENST00000355716	ENSG00000157873	TNFRSF14
ENST00000356327	ENSG00000075651	PLD1
ENST00000357641	ENSG00000096070	BRPF3
ENST00000357654	ENSG00000012048	BRCA1
ENST00000358049	ENSG00000167751	KLK2
ENST00000358127	ENSG00000196092	PAX5
ENST00000358373	ENSG00000179603	GRM8
ENST00000358671	ENSG00000072694	FCGR2B
ENST00000359062	ENSG00000172572	PDE3A
ENST00000359156	ENSG00000177575	CD163
ENST00000359331	ENSG00000026751	SLAMF7
ENST00000359558	ENSG00000004948	CALCR
ENST00000359867	ENSG00000213923	CSNK1E
ENST00000360409	ENSG00000118257	NRP2
ENST00000360683	ENSG00000151292	CSNK1G3
ENST00000361140	ENSG00000163374	YY1AP1
ENST00000362012	ENSG00000095303	PTGS1
ENST00000366518	ENSG00000162849	KIF26B
ENST00000366557	ENSG00000117009	KMO
ENST00000366844	ENSG00000154380	ENAH
ENST00000366929	ENSG00000092969	TGFB2
ENST00000367064	ENSG00000196352	CD55
ENST00000367080	ENSG00000123836	PFKFB2
ENST00000367455	ENSG00000116750	UCHL5
ENST00000367969	ENSG00000203747	FCGR3A
ENST00000368042	ENSG00000026751	SLAMF7
ENST00000369325	ENSG00000135341	MAP3K7
ENST00000369329	ENSG00000135341	MAP3K7
ENST00000369406	ENSG00000134240	HMGCS2
ENST00000370360	ENSG00000174842	GLMN
ENST00000370589	ENSG00000055732	MCOLN3
ENST00000370836	ENSG00000171004	HS6ST2
ENST00000370932	ENSG00000050628	PTGER3
ENST00000371079	ENSG00000185483	ROR1
ENST00000371464	ENSG00000138207	RBP4
ENST00000372587	ENSG00000127129	EDN2
ENST00000373548	ENSG00000116478	HDAC1
ENST00000373558	ENSG00000197122	SRC
ENST00000373825	ENSG00000096063	SRPK1
ENST00000373970	ENSG00000107984	DKK1
ENST00000373980	ENSG00000185532	PRKG1
ENST00000374022	ENSG00000169562	GJB1
ENST00000374040	ENSG00000142733	MAP3K6
ENST00000374168	ENSG00000117676	RPS6KA1
ENST00000374176	ENSG00000107643	MAPK8
ENST00000374431	ENSG00000198121	LPAR1
ENST00000374515	ENSG00000136810	TXN
ENST00000374680	ENSG00000204231	RXRB
ENST00000374793	ENSG00000136824	SMC2
ENST00000374825	ENSG00000204256	BRD2
ENST00000375689	ENSG00000171456	ASXL1
ENST00000375887	ENSG00000102524	TNFSF13B
ENST00000376917	ENSG00000204655	MOG
ENST00000377016	ENSG00000204681	GABBR1
ENST00000377892	ENSG00000168003	SLC3A2
ENST00000378434	ENSG00000139679	LPAR6
ENST00000378641	ENSG00000182621	PLCB1
ENST00000378723	ENSG00000198947	DMD
ENST00000379328	ENSG00000107485	GATA3
ENST00000379449	ENSG00000198363	ASPH
ENST00000379882	ENSG00000107201	DDX58
ENST00000379977	ENSG00000134470	IL15RA
ENST00000380794	ENSG00000115138	POMC
ENST00000381652	ENSG00000096968	JAK2
ENST00000381998	ENSG00000038945	MSR1
ENST00000383814	ENSG00000163701	IL17RE
ENST00000391750	ENSG00000204577	LILRB3
ENST00000392040	ENSG00000135898	GPR55
ENST00000392533	ENSG00000135090	TAOK3
ENST00000392870	ENSG00000198873	GRK5
ENST00000392872	ENSG00000139372	TDG
ENST00000393386	ENSG00000106278	PTPRZ1
ENST00000394526	ENSG00000145349	CAMK2D
ENST00000394729	ENSG00000163932	PRKCD
ENST00000395734	ENSG00000047849	MAP4
ENST00000395738	ENSG00000128165	ADM2
ENST00000395755	ENSG00000103522	IL21R
ENST00000396402	ENSG00000137869	CYP19A1
ENST00000396577	ENSG00000074803	SLC12A1
ENST00000396594	ENSG00000159921	GNE
ENST00000396671	ENSG00000151090	THRB
ENST00000396703	ENSG00000182247	UBE2E2
ENST00000397056	ENSG00000196639	HRH1
ENST00000397534	ENSG00000095917	TPSD1
ENST00000397560	ENSG00000006459	KDM7A
ENST00000397979	ENSG00000076984	MAP2K7
ENST00000398417	ENSG00000141646	SMAD4
ENST00000398743	ENSG00000185686	PRAME
ENST00000399916	ENSG00000020633	RUNX3
ENST00000401827	ENSG00000205268	PDE7A
ENST00000402384	ENSG00000003147	ICA1
ENST00000402802	ENSG00000197461	PDGFA
ENST00000403662	ENSG00000100368	CSF2RB
ENST00000404625	ENSG00000136244	IL6
ENST00000404970	ENSG00000220205	VAMP2
ENST00000405010	ENSG00000048052	HDAC9
ENST00000405315	ENSG00000104805	NUCB1
ENST00000406246	ENSG00000173039	RELA
ENST00000406785	ENSG00000183023	SLC8A1
ENST00000407627	ENSG00000066044	ELAVL1
ENST00000407780	ENSG00000160223	ICOSLG
ENST00000409627	ENSG00000116030	SUMO1
ENST00000409638	ENSG00000115661	STK16
ENST00000409817	ENSG00000121966	CXCR4
ENST00000409852	ENSG00000163273	NPPC
ENST00000411527	ENSG00000232629	HLA-DQB2
ENST00000412763	ENSG00000102032	RENBP
ENST00000413623	ENSG00000115594	IL1R1
ENST00000414118	ENSG00000161048	NAPEPLD
ENST00000415380	ENSG00000073060	SCARB1
ENST00000415385	ENSG00000065559	MAP2K4
ENST00000415495	ENSG00000170956	CEACAM3
ENST00000415827	ENSG00000108799	EZH1
ENST00000416208	ENSG00000114650	SCAP
ENST00000416215	ENSG00000111679	PTPN6
ENST00000417588	ENSG00000183765	CHEK2
ENST00000419365	ENSG00000129084	PSMA1
ENST00000419433	ENSG00000163482	STK36
ENST00000423275	ENSG00000132155	RAF1
ENST00000423355	ENSG00000114859	CLCN2
ENST00000423607	ENSG00000163738	MTHFD2L
ENST00000424090	ENSG00000168314	MOBP
ENST00000425430	ENSG00000163517	HDAC11
ENST00000430669	ENSG00000185920	PTCH1
ENST00000430730	ENSG00000169919	GUSB
ENST00000433473	ENSG00000131238	PPT1
ENST00000433655	ENSG00000117984	CTSD
ENST00000434178	ENSG00000074416	MGLL
ENST00000435631	ENSG00000161638	ITGA5
ENST00000437043	ENSG00000164308	ERAP2
ENST00000438926	ENSG00000070915	SLC12A3
ENST00000439148	ENSG00000144481	TRPM8
ENST00000440863	ENSG00000140474	ULK3
ENST00000441123	ENSG00000096070	BRPF3
ENST00000443137	ENSG00000006468	ETV1
ENST00000444303	ENSG00000133805	AMPD3
ENST00000445186	ENSG00000074047	GLI2
ENST00000445355	ENSG00000151651	ADAM8
ENST00000446331	ENSG00000079459	FDFT1
ENST00000447929	ENSG00000169919	GUSB
ENST00000448083	ENSG00000175592	FOSL1
ENST00000448525	ENSG00000103249	CLCN7
ENST00000449260	ENSG00000185664	PMEL
ENST00000449943	ENSG00000162298	SYVN1
ENST00000452135	ENSG00000050748	MAPK9
ENST00000453214	ENSG00000101945	SUV39H1
ENST00000456996	ENSG00000153563	CD8A
ENST00000457004	ENSG00000076242	MLH1
ENST00000457295	ENSG00000185499	MUC1
ENST00000458235	ENSG00000105639	JAK3
ENST00000459625	ENSG00000061273	HDAC7
ENST00000460117	ENSG00000163577	EIF5A2
ENST00000461221	ENSG00000012048	BRCA1
ENST00000461250	ENSG00000175497	DPP10
ENST00000462091	ENSG00000114491	UMPS
ENST00000462833	ENSG00000173175	ADCY5
ENST00000462934	ENSG00000164535	DAGLB
ENST00000463049	ENSG00000198625	MDM4
ENST00000465204	ENSG00000138081	FBXO11
ENST00000465241	ENSG00000006530	AGK
ENST00000465351	ENSG00000085662	AKR1B1
ENST00000466512	ENSG00000168811	IL12A
ENST00000466521	ENSG00000102882	MAPK3
ENST00000468475	ENSG00000125630	POLR1B
ENST00000469404	ENSG00000158092	NCK1
ENST00000469423	ENSG00000104774	MAN2B1
ENST00000469940	ENSG00000204305	AGER
ENST00000471694	ENSG00000196776	CD47
ENST00000472031	ENSG00000173786	CNP
ENST00000472094	ENSG00000169752	NRG4
ENST00000472912	ENSG00000148660	CAMK2G
ENST00000473663	ENSG00000198736	MSRB1
ENST00000474588	ENSG00000114491	UMPS
ENST00000475273	ENSG00000075651	PLD1
ENST00000475622	ENSG00000153395	LPCAT1
ENST00000475881	ENSG00000170525	PFKFB3
ENST00000477949	ENSG00000077254	USP33
ENST00000478490	ENSG00000187098	MITF
ENST00000478595	ENSG00000091972	CD200
ENST00000478796	ENSG00000132781	MUTYH
ENST00000479770	ENSG00000150455	TIRAP
ENST00000480044	ENSG00000078098	FAP
ENST00000480825	ENSG00000119535	CSF3R
ENST00000483064	ENSG00000173267	SNCG
ENST00000483723	ENSG00000179335	CLK3
ENST00000483984	ENSG00000163930	BAP1
ENST00000486046	ENSG00000142733	MAP3K6
ENST00000486964	ENSG00000068654	POLR1A
ENST00000489895	ENSG00000010322	NISCH
ENST00000490885	ENSG00000073756	PTGS2
ENST00000490904	ENSG00000085511	MAP3K4
ENST00000491856	ENSG00000106069	CHN2
ENST00000492657	ENSG00000185686	PRAME
ENST00000493480	ENSG00000063601	MTMR1
ENST00000494938	ENSG00000114650	SCAP
ENST00000497461	ENSG00000197635	DPP4
ENST00000498426	ENSG00000162687	KCNT2
ENST00000502773	ENSG00000145431	PDGFC
ENST00000504475	ENSG00000182718	ANXA2
ENST00000505964	ENSG00000108823	SGCA
ENST00000506411	ENSG00000109738	GLRB
ENST00000507648	ENSG00000128059	PPAT
ENST00000508107	ENSG00000113494	PRLR
ENST00000509140	ENSG00000113494	PRLR
ENST00000512340	ENSG00000143257	NR1I3
ENST00000517970	ENSG00000123124	WWP1
ENST00000519833	ENSG00000104432	IL7
ENST00000519881	ENSG00000169398	PTK2
ENST00000520970	ENSG00000168487	BMP1
ENST00000521400	ENSG00000120915	EPHX2
ENST00000523139	ENSG00000028310	BRD9
ENST00000523953	ENSG00000133742	CA1
ENST00000524109	ENSG00000113013	HSPA9
ENST00000525102	ENSG00000137700	SLC37A4
ENST00000525455	ENSG00000168002	POLR2G
ENST00000525566	ENSG00000198431	TXNRD1
ENST00000525834	ENSG00000115525	ST3GAL5
ENST00000527327	ENSG00000166333	ILK
ENST00000527530	ENSG00000110719	TCIRG1
ENST00000528157	ENSG00000145050	MANF
ENST00000528332	ENSG00000132781	MUTYH
ENST00000529006	ENSG00000173120	KDM2A
ENST00000529410	ENSG00000198945	L3MBTL3
ENST00000529592	ENSG00000185238	PRMT3
ENST00000529871	ENSG00000137752	CASP1
ENST00000531845	ENSG00000118513	MYB
ENST00000532081	ENSG00000109854	HTATIP2
ENST00000532584	ENSG00000140521	POLG
ENST00000532917	ENSG00000160654	CD3G
ENST00000533178	ENSG00000132781	MUTYH
ENST00000533400	ENSG00000137752	CASP1
ENST00000534061	ENSG00000077616	NAALAD2
ENST00000534183	ENSG00000162174	ASRGL1
ENST00000534515	ENSG00000175482	POLD4
ENST00000534927	ENSG00000140853	NLRC5
ENST00000535053	ENSG00000178999	AURKB
ENST00000536709	ENSG00000110848	CD69
ENST00000536792	ENSG00000132964	CDK8
ENST00000537312	ENSG00000089041	P2RX7
ENST00000537829	ENSG00000143224	PPOX
ENST00000538451	ENSG00000134333	LDHA
ENST00000538464	ENSG00000136250	AOAH
ENST00000539789	ENSG00000118260	CREB1
ENST00000542784	ENSG00000139194	RBP5
ENST00000543081	ENSG00000111732	AICDA
ENST00000543995	ENSG00000067182	TNFRSF1A
ENST00000544080	ENSG00000084110	HAL
ENST00000544367	ENSG00000211455	STK38L
ENST00000544665	ENSG00000169896	ITGAM
ENST00000545843	ENSG00000179934	CCR8
ENST00000550558	ENSG00000110881	ASIC1
ENST00000550869	ENSG00000065361	ERBB3
ENST00000551242	ENSG00000065361	ERBB3
ENST00000551568	ENSG00000135678	CPM
ENST00000553652	ENSG00000166165	CKB
ENST00000553915	ENSG00000100462	PRMT5
ENST00000554572	ENSG00000140009	ESR2
ENST00000554752	ENSG00000006432	MAP3K9
ENST00000555247	ENSG00000137070	IL11RA
ENST00000555483	ENSG00000140009	ESR2
ENST00000555727	ENSG00000129566	TEP1
ENST00000557298	ENSG00000137070	IL11RA
ENST00000559576	ENSG00000169684	CHRNA5
ENST00000560801	ENSG00000134160	TRPM1
ENST00000562651	ENSG00000167508	MVD
ENST00000562836	ENSG00000039068	CDH1
ENST00000563642	ENSG00000103249	CLCN7
ENST00000563913	ENSG00000156873	PHKG2
ENST00000566590	ENSG00000183044	ABAT
ENST00000573009	ENSG00000142494	SLC47A1
ENST00000573886	ENSG00000141480	ARRB2
ENST00000574330	ENSG00000141505	ASGR1
ENST00000575040	ENSG00000127564	PKMYT1
ENST00000577554	ENSG00000108395	TRIM37
ENST00000580784	ENSG00000141551	CSNK1D
ENST00000581744	ENSG00000173762	CD7
ENST00000582678	ENSG00000159640	ACE
ENST00000586103	ENSG00000108799	EZH1
ENST00000586221	ENSG00000142453	CARM1
ENST00000586588	ENSG00000130816	DNMT1
ENST00000586988	ENSG00000130816	DNMT1
ENST00000588652	ENSG00000104884	ERCC2
ENST00000590558	ENSG00000196365	LONP1
ENST00000593178	ENSG00000197046	SIGLEC15
ENST00000594174	ENSG00000167751	KLK2
ENST00000595305	ENSG00000125733	TRIP10
ENST00000595519	ENSG00000130529	TRPM4
ENST00000599680	ENSG00000126456	IRF3
ENST00000600757	ENSG00000104936	DMPK
ENST00000608689	ENSG00000124181	PLCG1

## Sheet: Table S4
Table S4. Cross tabulation analysis in TNBC subtypes.
	Number of patients (%)	APA subtypes				p-value
		LAR	MLIA	BL	S
		n (%)	n (%)	n (%)	n (%)
Total	165	36	36	67	26
Lehmann subtype						<0.001
BL1	23 (13.9)	0 (0.0)	0 (0.0)	17 (25.4)	6 (23.1)
BL2	8 (4.8)	4 (11.1)	0 (0.0)	3 (4.5)	1 (3.8)
IM	30 (18.2)	2 (5.6)	11 (30.6)	12 (17.9)	5 (19.2)
M	23 (13.9)	0 (0.0)	2 (5.6)	17 (25.4）	4 (15.4)
MSL	22 (13.3)	3 (8.3)	13 (36.1)	6 (9.0)	0 (0.0)
LAR	16 (9.7)	15 (41.7)	0 (0.0)	0 (0.0)	1 (3.8)
UNS	43 (26.1)	12 (33.3)	10 (27.8)	12 (17.9)	9 (34.6)
Abbrevations: BL, basal-like; BL1, basal-like 1; BL2, basal-like 2; IM, Immunomodulatory; LAR: luminal androgen receptor; M, mesenchymal; MLIA, mesenchymal-like immune-activated; MSL: mesenchymal stem-like; S, suppressed; UNS: unstable.
